# Supplementary material for: 3D Printable Composite Polymer Electrolytes: Influence of SiO2 Nanoparticles on 3D-Printability
Source: Nanomaterials (Basel). 2022 May 29;12(11):1859. doi: 10.3390/nano12111859 (PMC9181955; doi:10.3390/nano12111859)
Supplement: Supplementary file 1 [file nanomaterials-12-01859-s001.zip]

Archive with 1 entries (1 files):
- nanomaterials-1726981-supplementary.pdf
